# Supplementary material for: Characterization and Comparison of the CPK Gene Family in the Apple (Malus × domestica) and Other Rosaceae Species and Its Response to Alternaria alternata Infection
Source: PLoS One. 2016 May 17;11(5):e0155590. doi: 10.1371/journal.pone.0155590 (PMC4871508; doi:10.1371/journal.pone.0155590)
Supplement: S7 Table — (XLS) [file pone.0155590.s007.xls]

## Sheet: Sheet1
		S7 Table. List of primer pairs used in real time RT-PCR analyses
	Gene name	Gene ID	Forward sequence (5’-3’)	Reverse sequence (5’-3’)
	MdCPK8b	MDP0000119457	CCCTCCTTTAATACCTTCAAG	GAACACATTCTAAGCGACAG
	MdCPK32a	MDP0000649508	GCTACGAAGCGGGATACAACA	TGCTCGTCATTCGCCATCT
	MdCPK32b	MDP0000179069	TATTCGCGAGACCGGTTCA	AACACCCTTGGCCCATGTC
	MdCPK8a	MDP0000269423	GGTGATGGGAAACTGTGTGTCTTG	CCTCACATCCTCAATATCCACTGC
	MdCPK10b	MDP0000301254	GGTGATATAGTGAGGCCAAGACTC	CTCTGCCATCTTTGTCAGTGTC
	MdCPK17a	MDP0000802997	TTCCAACACTTCGATGCCGA	CTTCGGGTTGGCTTCTGGAT
	MdCPK8c	MDP0000260857	CGAGCTAAGAGTTGGGTTGC	AAATGCTTTGCGAAGATGCT
	MdCPK29	MDP0000142398	GAAGCGGTAGCATCACACTTG	TCGGCAGCATCCATCAGC
	MdCPK3	MDP0000920355	ATTTCGGGCTTTCGGTGTTT	TCCATAACGACGACGTAGCACTT
	MdCPK24a	MDP0000262701	GCCAGGTATGCCACAAGCAT	CCTCCGGAGCCATGTAATATG
	MdCPK17b	MDP0000138436	GTTGCTCTCAACGCAACACC	AGGCGGAAGGTTTATTGGGG
	MdCPK13a	MDP0000164868	TTACCTCTGTATTGACCGCCATAG	CGTTCTCGTCCTCGCAAGC
	MdCPK1a	MDP0000153100	GACTCGCTGGTTCGGTGTTAC	CCTCCTCACATCCTCCACATCC
	MdCPK4b	MDP0000232885	CGACACGCCTTCCGATGAC	TCCGCTTCAGGTCCATAAATCTTG
	MdCPK26a	MDP0000297184	ACCACTCCCAGTCCAGTTTG	GGGACTTATGAGGGGTGGAT
	MdCPK1b	MDP0000142687	AGAAACCGAGCCAAAGCAATCC	ACCGAACCAGCCTGAAGTCC
	MdCPK11	MDP0000494270	CTACCCTACAAGACCCAGAACCTC	TGAATCTCTCGCCAGACATCCTC
	MdCPK4a	MDP0000260834	AAATCATGCACCACCTCTCC	GTAATGCCCCTTCTTGACGA
	MdCPK10a	MDP0000218522	ACTGATATTGAGGTGCTGAATGAC	CTTGAATCGCTCCCTTGAATACTG
	MdCPK2	MDP0000232344	AAGCACTATGGTCCCGAAGC	GCCAGGGATCCGATGAGAAG
	MdCPK21	MDP0000232001	TGCGATTCTGCGTGACATTGTG	CCTTCAGCATTGCCTTCTCTTCC
	MdCPK9a	MDP0000320888	TTCTCAAGGCTACCGATT	CTTCTGGAGCACATAGTAAG
	MdCPK28	MDP0000208913	TTCTCCGCCGTCAAGGTCAG	CTGTGGGTGGGTCTCTGTTCC
	MdCPK5b	MDP0000306850	TCACAAGACCGCCAACATTCG	CCTCCTAACATCGTCCACATCC
	MdCPK11a	MDP0000203275	CACGCAAGTAGTCAGAATC	AATGACAAGCCTCCACAA
	MdCPK20b	MDP0000513005	CCACTATGGTCAAGAATGTG	TTCAATAAGACAAGGCCATG
	MdCPK13b	MDP0000649496	CCATTGATTTCGGCTTGTCT	ATCAGCCCACGTAGAATTGC
	MdCPK19	MDP0000180811	AATTCGGCGTGACGTATCTC	CGAAGAAGTTGCCCTCTCAC
